# Supplementary material for: Mortality Associated with Idiopathic Pulmonary Fibrosis in Northeastern Italy, 2008–2020: A Multiple Cause of Death Analysis
Source: Int J Environ Res Public Health. 2021 Jul 6;18(14):7249. doi: 10.3390/ijerph18147249 (PMC8305452; doi:10.3390/ijerph18147249)
Supplement: Supplementary file 1 [file ijerph-18-07249-s001.zip]

Archive with 1 entries (1 files):
- ijerph-1238730-supplementary.pdf
